# Supplementary material for: Risk Factors of Standalone and Coexisting Forms of Undernutrition Among Children in Sub-Saharan Africa: A Study Using Data from 26 Country-Based Demographic and Health Surveys
Source: Nutrients. 2025 Jan 11;17(2):252. doi: 10.3390/nu17020252 (PMC11767797; doi:10.3390/nu17020252)
Supplement: Supplementary file 1 [file nutrients-17-00252-s001.zip]

Archive with 1 entries (1 files):
- Suplementary file 1.docx
